# Supplementary material for: Microfabricated Nitinol Stent Retrievers with a Micro-Patterned Surface
Source: Micromachines (Basel). 2024 Jan 31;15(2):213. doi: 10.3390/mi15020213 (PMC10893500; doi:10.3390/mi15020213)
Supplement: Supplementary file 1 [file micromachines-15-00213-s001.zip]

Archive with 1 entries (1 files):
- micromachines-2850908-supplementary.xlsx
