# Supplementary material for: Microfabricated Nitinol Stent Retrievers with a Micro-Patterned Surface
Source: Micromachines (Basel). 2024 Jan 31;15(2):213. doi: 10.3390/mi15020213 (PMC10893500; doi:10.3390/mi15020213)
Supplement: Supplementary file 1 [file micromachines-15-00213-s001.zip › micromachines-2850908-supplementary.xlsx]

## Sheet: Sheet1
				glass+thrombus(g)
	type	No	glass	before	after	thrombus(g)	removed thrombus(g)	ratio			No	TYPE	thrombus size	thrombus weight(g)	ratio(%)		Thrombus weight(g) reorder		TYPE	thrombus weight(mg)	ratio	AVE	SD
	Bare	1	6.22795	6.49591	6.46217	0.26796	0.03374	12.5914			1	Bare	Bare-small	0.26796	12.5914		0.26796		Bare-small	267.96	12.5914
	Bare	2	6.46947	6.72991	6.66815	0.26044	0.06176	23.7137			2	Bare	Bare-small	0.26044	23.7137		0.26044		Bare-small	260.44	23.7137
	Bare	3	6.47883	6.89163	6.77492	0.4128	0.11671	28.2728			3	Bare	Bare-large	0.4128	28.2728		0.14037		Bare-small	140.37	4.90846
	Bare	4	6.8211	7.22861	7.21108	0.40751	0.01753	4.30173			4	Bare	Bare-large	0.40751	4.30173		0.21206		Bare-small	212.06	20.4942	15.427	8.42667
	Bare	5	6.66182	6.80219	6.7953	0.14037	0.00689	4.90846			5	Bare	Bare-small	0.14037	4.90846		0.4128		Bare-large	412.8	28.2728
	Bare	6	6.18252	6.39458	6.35112	0.21206	0.04346	20.4942			6	Bare	Bare-small	0.21206	20.4942		0.40751		Bare-large	407.51	4.30173
	Bare	7	6.50617	6.81762	6.81183	0.31145	0.00579	1.85905			7	Bare	Bare-large	0.31145	1.85905		0.31145		Bare-large	311.45	1.85905
	Bare	8	6.75658	7.05852	7.01523	0.30194	0.04329	14.3373			8	Bare	Bare-large	0.30194	14.3373		0.30194		Bare-large	301.94	14.3373	12.1927	12.0031
	Bare	9	6.42855	6.66495	6.6108	0.2364	0.05415	22.9061			1	stryped	Line-small	0.28534	20.5895		0.28534		Line-small	285.34	20.5895
	Bare	10	6.30625	6.42731	6.38402	0.12106	0.04329	35.7591			2	stryped	Line-Large	0.30686	29.3847		0.1851		Line-small	185.1	37.785
	Stryped	1	5.99371	6.27905	6.2203	0.28534	0.05875	20.5895			3	stryped	Line-small	0.1851	37.785		0.25395		Line-small	253.95	15.4361
	Stryped	2	6.22854	6.5354	6.44523	0.30686	0.09017	29.3847			4	stryped	Line-small	0.25395	15.4361		0.24614		Line-small	246.14	4.469
	Stryped	3	6.22714	6.41224	6.3423	0.1851	0.06994	37.785			5	stryped	Line-Large	0.29828	41.5382		0.23466		Line-small	234.66	19.0446	19.4648	12.0226
	Stryped	4	6.17296	6.42691	6.38771	0.25395	0.0392	15.4361			6	stryped	Line-Large	0.29542	59.5694		0.30686		Line-Large	306.86	29.3847
	Stryped	5	6.22963	6.52791	6.40401	0.29828	0.1239	41.5382			7	stryped	Line-small	0.24614	4.469		0.29828		Line-Large	298.28	34.833
	Stryped	6	6.51828	6.8137	6.63772	0.29542	0.17598	59.5694			8	stryped	Line-small	0.23466	19.0446		0.29542		Line-Large	295.42	59.5694	41.2624	16.0867
	Stryped	7	6.27118	6.51732	6.50632	0.24614	0.011	4.469			1	Circluar	Circle-Large	0.37417	54.3764		0.29239		Circle-small	292.39	35.952
	Stryped	8	6.36206	6.59672	6.55203	0.23466	0.04469	19.0446			2	Circluar	Circle-Large	0.38974	23.8338		0.28852		Circle-small	288.52	11.1292
	Stryped	9	6.12038	6.33512	6.33134	0.21474	0.00378	1.76027			3	Circluar	Circle-Large	0.34521	65.2849		0.28437		Circle-small	284.37	21.5564	22.8792	12.4641
	Stryped	10	6.4441	6.68541	6.64787	0.24131	0.03754	15.5568			4	Circluar	Circle-small	0.29239	35.952		0.37417		Circle-Large	374.17	54.3764
	Circluar	1	6.23814	6.61231	6.40885	0.37417	0.20346	54.3764			5	Circluar	Circle-Large	0.35907	50.7673		0.38974		Circle-Large	389.74	23.8338
	Circluar	2	6.56857	6.95831	6.86542	0.38974	0.09289	23.8338			6	Circluar	Circle-small	0.28852	11.1292		0.34521		Circle-Large	345.21	65.2849
	Circluar	3	6.46268	6.80789	6.58252	0.34521	0.22537	65.2849			7	Circluar	Circle-small	0.28437	21.5564		0.35907		Circle-Large	359.07	50.7673
	Circluar	4	6.11403	6.40642	6.3013	0.29239	0.10512	35.952			8	Circluar	Circle-Large	0.32183	22.9966		0.32183		Circle-Large	321.83	32.3183	45.3161	16.8892
	Circluar	5	6.24684	6.60591	6.42362	0.35907	0.18229	50.7673					AVE	0.294816	26.008				AVE	0.294816	26.117
	Circluar	6	6.10211	6.39063	6.35852	0.28852	0.03211	11.1292
	Circluar	7	6.22405	6.50842	6.44712	0.28437	0.0613	21.5564
	Circluar	8	6.51038	6.83221	6.7582	0.32183	0.07401	22.9966
	Average		6.35264	6.6344	6.56089	0.281753	0.0735039	25.0062
							all result
							type	thrombus size	Average	SD
							Bare		13.8098	9.75534
							Strype		27.6389	16.8464
							circular		36.9023	18.4994
							Bare	small	15.427	8.42667
								large	12.1927	12.0031
							Strype	small	19.4648	12.0226
								large	41.2624	16.0867
							circular	small	22.8792	12.4641
								large	45.3161	16.8892
